# Supplementary material for: A dynamic examination of the digital circuit implementing the Fitzhugh-Nagumo neuron model with emphasis on low power consumption and high precision
Source: PLoS One. 2025 Aug 20;20(8):e0327595. doi: 10.1371/journal.pone.0327595 (PMC12367121; doi:10.1371/journal.pone.0327595)
Supplement: S1 File — (ZIP) [file pone.0327595.s001.zip]

Archive with 7 entries (7 files):
- fhn_bifurcation_diagram_new.m
- FHN_spike.m
- Cordic_Term.m
- nonlinear_term.m
- lyapunov_exponent_sin_input_varying_f.m
- phase_portrait_in_FHN_model_vs_varying_amplitude_input.m
- Vector_field_with_phase_plane.m
