# Supplementary material for: A dynamic examination of the digital circuit implementing the Fitzhugh-Nagumo neuron model with emphasis on low power consumption and high precision
Source: PLoS One. 2025 Aug 20;20(8):e0327595. doi: 10.1371/journal.pone.0327595 (PMC12367121; doi:10.1371/journal.pone.0327595)
Supplement: S1 File — (ZIP) [file pone.0327595.s001.zip › fhn_bifurcation_diagram_new.m]

%%
%FHN bifurcation diagram
clear
clear global
% global  I epsilon a b
epsilon=0.08;
a=0.7;
b=0.8;
dt=0.001; % simulation step
u0=[0,0];% initial conditions
StepInterval=0:0.01:2;% interval bifurcation
M=NaN*zeros(1000,length(StepInterval));% save data
pos=0;
omega = 0.26 * pi;
options=odeset('RelTol',1e-5,'AbsTol',1e-5);% set ode option
 for I_0=StepInterval
     pos=pos+1;
%  I_0 = I_values(i);
     %u0=u(end,:)
%      [t,x]=ode45(@lorenz, 0:dt:1000, X0, options);
[t, u] = ode45(@(t, u) fhn_model2(t, u, epsilon, a, b, I_0, omega), 0:dt:1000, u0, options);
     index=t>400;
%      X=x(index,:);
U=u(index,:);
     L=length(U);
     p=1;
        for i=2:L
            if U(i,2)<0 && U(i-1,2)>0
                M(p,pos)=U(i,1);
                p=p+1;
            end
        end
 
 end
 hold on
 plot(StepInterval,M,'.k','markersize',2);
 xlabel('I');
 ylabel('V')
 set(gca,'fontsize',12);
 set(gca,'fontweight','bold');
 box on
%  drawnow
