# Supplementary material for: A dynamic examination of the digital circuit implementing the Fitzhugh-Nagumo neuron model with emphasis on low power consumption and high precision
Source: PLoS One. 2025 Aug 20;20(8):e0327595. doi: 10.1371/journal.pone.0327595 (PMC12367121; doi:10.1371/journal.pone.0327595)
Supplement: S1 File — (ZIP) [file pone.0327595.s001.zip › FHN_spike.m]

%% FiitzHugh-Nagomu Model
clear all;
clc;
clf;
close all;
%% initial values
dt=0.01;
t=0:dt:200;
v_o=zeros(size(t));
w_o=zeros(size(t));
v_o(1)=-0.87;
w_o(1)=-0.212;
v_c=zeros(size(t));
w_c=zeros(size(t));
% v_c(1)=-0.87;
v_c(1)=-0.87;
w_c(1)=-0.212;
I=1;
TA=1/12.5; % 1/T
%% FHN equations
    for i=1:length(t)-1
        v_o(i+1)=v_o(i)+dt*(v_o(i)-(v_o(i)^3)/3 -w_o(i)+I);% Orginal FHN
        v_c(i+1)=v_c(i)+dt*(v_c(i)-Cordic_Term(v_c(i))/3 - w_c(i)+I);% Cordic FHN
        
        w_o(i+1)=w_o(i)+dt*(TA*(v_o(i)+0.7-0.8*w_o(i)));% Orginal FHN
        w_c(i+1)=w_c(i)+dt*(TA*(v_c(i)+0.7-0.8*w_c(i)));% Cordic FHN

    end
    %% figure
%     figure
%     plot(t,v_o,'r',t,v_c,'k--','linewidth',2)
%     legend show;
%     figure(2);
%     plot(t,w_o,t,w_c,'r')
%     legend show;
%% plot membrane potential and recovery
figure;

plot(t,v_o,'r','linewidth',5);
axis([0 max(t) -3 3]);
hold on
%figure;
plot(t,v_c,'b--','linewidth',5);
%title('Membrane Potential FHN model based on Original,Cordic function');
xlabel('Time(ms)');
ylabel('Membrane Potential (V)');
legend ('Original','CORDIC')
axis([0 max(t) -3 3]);
get(gca)
 set(gca,'FontName','Times New Roman','FontSize',20,'Fontweight','bold')
