# Supplementary material for: A dynamic examination of the digital circuit implementing the Fitzhugh-Nagumo neuron model with emphasis on low power consumption and high precision
Source: PLoS One. 2025 Aug 20;20(8):e0327595. doi: 10.1371/journal.pone.0327595 (PMC12367121; doi:10.1371/journal.pone.0327595)
Supplement: S1 File — (ZIP) [file pone.0327595.s001.zip › Cordic_Term.m]

% function to approximate v^3 based on cordic algorithm
function zz=Cordic_Term(x) % x=V
         L=-7;%% muntmum values of iteration=-7
         k=8;%% Maximum values of iteration=6
         xx=x;
         y=x;% y=V
          z=0;
    %%%%%%%%%%%%%%%%%%%%%
        for i=L:k %iteration Loop
            if x>=0
                x=x-2^-i;
                z=z+(y*(2^-i));%  z=x^2
            else
                x=x+2^-i;
                z=z-(y*(2^-i));
            end
        end
        yy=z;
        zz=0;
        for i=L:k %iteration Loop
            
            if xx>=0
                xx=xx-2^-i;
                zz=zz+(yy*(2^-i));%  z=x^3
            else
                xx=xx+2^-i;
                zz=zz-(yy*(2^-i));
            end
        
        end    
end
