# Supplementary material for: A dynamic examination of the digital circuit implementing the Fitzhugh-Nagumo neuron model with emphasis on low power consumption and high precision
Source: PLoS One. 2025 Aug 20;20(8):e0327595. doi: 10.1371/journal.pone.0327595 (PMC12367121; doi:10.1371/journal.pone.0327595)
Supplement: S1 File — (ZIP) [file pone.0327595.s001.zip › nonlinear_term.m]

%% m file to figure the nonlinear term of FHN model
%% compare original equation (V^3) to Cordic method

clc;
clear all;
close all;
         L=-7;%% muntmum values of iteration=-7
         k=8;%% Maximum values of iteration=6
         kk=8;
         X=[];
         Z=[];
         V_org=[];
         z=0;
         N=0;
         %%%%%%%%%%%%%%%%%%%%%
     for x=-2:0.01:2 
         V_org=x ^3;
         xx=x;
         xxx=x;
         y=x;% y=V
         N=N+1;
         for i=L:k %iteration Loop
           
            if x>=0
                x=x-2^-i;
                z=z+(y*(2^-i));%  z=x^2
                
            else
                x=x+2^-i;
                z=z-(y*(2^-i));
                
            end
        
         end
         
        yy=z;
        z=0;
        x=0;
        for i=L:kk %iteration Loop
            
            if xx>=0
                xx=xx-2^-i;
                z=z+(yy*(2^-i));%  z=x^2
            else
                xx=xx+2^-i;
                z=z-(yy*(2^-i));
            end
        
        
        end
        D(N,2)=z';
        D(N,1)=xxx';
        D(N,3)=V_org';
        z=0;
        xx=0;
     end
     figure;
plot(D(:,1),D(:,2),'r','linewidth',5);
axis([-2 2 -6 6]);
hold on
plot(D(:,1),D(:,3),'b--','linewidth',5);
get(gca)
set(gca,'FontName','Times New Roman','FontSize',20,'Fontweight','bold')
%  setBold(gca,'true')
%  fontsize(gcf,16,'points')
%title('Nonlinear Term of FHN Model');
xlabel('Membrane Potential (V)');
ylabel('V^3 = CORDIC(V)');
legend ('V^3','CORDIC(V)')
% h=get(legend,'children')
% set(h,'edgecolor','red')

axis([-2 2 -6 6]);
%% Error calculation

%% calculate MAE
% MAE= (1/n)*sum(|V_method - V_Original|);
MAE_Cordic_Nonlinear_Term_of_FHN=MAE(D(:,3),D(:,2)); 


%% calculate MSE
% MSE= (1/n)*sum(V_method - V_Original)^2;
MSE_Cordic_Nonlinear_Term_of_FHN=MSE(D(:,3),D(:,2)); 


%% calculate RMSE
% RMSE= ((1/n)*sum(V_method - V_Original)^2)^(1/2);
RMSE_Cordic_Nonlinear_Term_of_FHN=RMSE(D(:,3),D(:,2)); 

%% calculate nRMSE
% nRMSE= RMSE/(deltaV_Max- deltaV_min);
nRMSE_Cordic_Nonlinear_Term_of_FHN=nRMSE(D(:,3),D(:,2)); 


%% calculate Correlation
% Correlation= (cov(V_o,v_C)/(Standard deviation(v_O)*Standard deviation(v_C));
Correlation_Cordic_Nonlinear_Term_of_FHN=Correlation(D(:,3),D(:,2)); 
 %% save data
save('FHN Nonlinear term','MAE_Cordic_Nonlinear_Term_of_FHN','RMSE_Cordic_Nonlinear_Term_of_FHN','Correlation_Cordic_Nonlinear_Term_of_FHN');           
