# Supplementary material for: A dynamic examination of the digital circuit implementing the Fitzhugh-Nagumo neuron model with emphasis on low power consumption and high precision
Source: PLoS One. 2025 Aug 20;20(8):e0327595. doi: 10.1371/journal.pone.0327595 (PMC12367121; doi:10.1371/journal.pone.0327595)
Supplement: S1 File — (ZIP) [file pone.0327595.s001.zip › lyapunov_exponent_sin_input_varying_f.m]

% function lyapunov_exponent_sin_input()
clc
    clear all
    close all
    % Set parameters  
    T = 200;                % Total time for integration  
    dt = 0.01;              % Time step  
    N = T / dt;             % Number of time steps  
    a = 0.08;                % Parameter a  
    b = 0.8;                % Parameter b  
    frequencies = 0.0:0.0005:0.3; % Range of frequencies to test  
    num_freqs = length(frequencies);  
    
    % Preallocate Lyapunov exponent results  
    lyapunov_exponents = zeros(num_freqs, 1);  
    
    % Loop over each frequency  
    for idx = 1:num_freqs  
        frequency = frequencies(idx);  
        
        % Initial conditions  
        u0 = 0;  % Initial condition for u  
        v0 = 0;  % Initial condition for v  

        % Preallocate arrays to store trajectories  
        u1 = zeros(N, 1);  
        u2 = zeros(N, 1);  
        v1 = zeros(N, 1);  
        v2 = zeros(N, 1);  
        
        % Set initial conditions  
        uu1(1) = u0;  
        vv1(1) = v0;  
        uu2(1) = u0 + 1e-6; % Perturbed initial condition  
        vv2(1) = v0;  
         
        for i = 1:10000  
            I(i) = 1*sin(2*pi*frequency * (i * dt)); % Sinusoidal input with varying frequency  
            
            % FHN Equations for the first trajectory  
            [uu1(i+1), vv1(i+1)] = fhn_update1(uu1(i), vv1(i), I(i), a, b, dt);  
            
            % FHN Equations for the perturbed trajectory  
            [uu2(i+1), vv2(i+1)] = fhn_update1(uu2(i), vv2(i), I(i), a, b, dt);  
        end 
        u1(1)=uu1(end);
        u2(1)=uu2(end);
        v1(1) = vv1(end);
        v1(2) = vv2(end);

        % Integration using the Euler method  
        for i = 1:N-1  
            I(i) = 1*sin(2*pi*frequency * (i * dt)); % Sinusoidal input with varying frequency  
            
            % FHN Equations for the first trajectory  
            [u1(i+1), v1(i+1)] = fhn_update(u1(i), v1(i), I(i), a, b, dt);  
            
            % FHN Equations for the perturbed trajectory  
            [u2(i+1), v2(i+1)] = fhn_update(u2(i), v2(i), I(i), a, b, dt);  
        end  

        % Compute Lyapunov Exponent  
        lyapunov_exponents(idx) = compute_lyapunov_exponent(u1, u2, N, dt);  
    end  

    % Plotting Lyapunov Exponents vs Frequencies  
    figure;  
    plot(frequencies, lyapunov_exponents/N, 'r','LineWidth', 2);  
    xlabel('f');  
    ylabel('\lambda'); 
%     legend('f=0.16');  
    set(gca,'FontName','Times New Roman','FontSize',16,'Fontweight','bold') 
    grid on; 
    figure
    plot(u1,v1)
    figure
    plot(u1)
% end  

function [u_next, v_next] = fhn_update(u, v, I, a, b, dt)  
    % FHN model equations  
    dudt = u - ((u^3)/ 3) - v + I;  % Membrane potential equation  
    dvdt = a * (u + 0.7 - b * v);  % Recovery variable equation  
    
    % Update values  
    u_next = u + dudt * dt;  
    v_next = v + dvdt * dt;  
end  
function [uu_next, vv_next] = fhn_update1(uu, vv, I, a, b, dt)  
    % FHN model equations  
    dudt1 = uu - (uu^3 / 3) - vv + I;  % Membrane potential equation  
    dvdt1 = a * (uu + 0.7 - b * vv);  % Recovery variable equation  
    
    % Update values  
    uu_next = uu + dudt1 * dt;  
    vv_next = vv + dvdt1 * dt;  
end 

% function [uu_next, vv_next] = fhn_update1(uu, vv, I, a, b, dt)  
%     % FHN model equations  
%     dudt1 = uu - (Cordic_Term(uu)/ 3) - vv + I;  % Membrane potential equation  
%     dvdt1 = a * (uu + 0.7 - b * vv);  % Recovery variable equation  
%     
%     % Update values  
%     uu_next = uu + dudt1 * dt;  
%     vv_next = vv + dvdt1 * dt;  
% end  

function lyapunov_exponent = compute_lyapunov_exponent(u1, u2, N, dt)  
    % Initialize parameters for Lyapunov exponent calculation  
    epsilon = 1e-6;  % Initial separation  
    lambda = zeros(N-1, 1);  % Lyapunov values at each step  

    % Loop to compute the Lyapunov exponent  
    for i = 1:N-1  
        % Calculate the distance between trajectories  
        separation = abs(u1(i) - u2(i));  

        % Update the separation  
        if separation > 0  
            lambda(i) = log(separation / epsilon) / dt;  % Calculate local Lyapunov exponent  
        else  
            lambda(i) = 0;  % No divergence  
        end  

        % Reinitialize the perturbed trajectory periodically  
        if mod(i, 100) == 0  
            u2(i) = u1(i) + 1e-6; % Reset perturbation  
        end  
    end  

    % Average the Lyapunov exponent over time  
    lyapunov_exponent = mean(lambda);  
end
