# Supplementary material for: A dynamic examination of the digital circuit implementing the Fitzhugh-Nagumo neuron model with emphasis on low power consumption and high precision
Source: PLoS One. 2025 Aug 20;20(8):e0327595. doi: 10.1371/journal.pone.0327595 (PMC12367121; doi:10.1371/journal.pone.0327595)
Supplement: S1 File — (ZIP) [file pone.0327595.s001.zip › phase_portrait_in_FHN_model_vs_varying_amplitude_input.m]

%% phase portrait in FHN model vs varying amplitude input
clc
clear all
close all
   
    T = 1000;               % Total time for integration  
    dt = 0.01;            % Time step  
    N = T / dt;           % Number of time steps  
    a = 0.08;              % Parameter a for the FHN model  
    b = 0.8;  
    f=0.01;% Parameter b for the FHN model  
                    
   t=linspace(0,5,N);
    % Initial conditions  
    u_initial = 0; 
    uu_initial = 0;     % Initial condition for u  

    
    v_initial = 0;        % Initial condition for v  

   
    u1 = zeros(N, 1); 
    uu1 = zeros(N, 1);  

    v1 = zeros(N, 1);  
    vv1 = zeros(N, 1);  


    % Set initial conditions  
    u1(1) = u_initial; 
    uu1(1) = uu_initial; 

    v1(1) = v_initial;
    vv1(1) = v_initial;


 NN=[];
    for i = 1:N-1  
        I = 1*sin(2*pi*f*i*dt);
        NN(i,1)=t(i);
        [u1(i + 1), v1(i + 1)] = fhn_update(u1(i), v1(i), I, a, b, dt); 
        [uu1(i + 1), vv1(i + 1)] = fhn_update1(uu1(i), vv1(i), I, a, b, dt); 


    end  

    % Create the butterfly plot in phase space  
    figure;  

    plot(u1(N/2:end,1), v1(N/2:end,1), 'r', 'LineWidth', 3); % using for f=0.01 and 0.13
%       plot(u1, v1, 'r', 'LineWidth', 3); % using for f=0.16  period doubling

    xlabel('Membrane Potential(V)');  
    ylabel('Recovery Potential(W)');
    set(gca,'fontsize',20);
set(gca,'fontweight','bold');
    legend('Original')

    figure;
    plot(uu1(N/2:end,1), vv1(N/2:end,1), 'b', 'LineWidth', 3); % % using for f=0.01 and 0.13 
%       plot(uu1, vv1, 'b', 'LineWidth', 3); % using for f=0.16  period doubling

    xlabel('Membrane Potential(V)');  
    ylabel('Recovery Potential(W)');
    set(gca,'fontsize',20);
set(gca,'fontweight','bold');
    legend('Cordic')


    %title('Butterfly Plot of the FitzHugh-Nagumo Model');  

    figure
    plot(NN(1:N/2,1),v1(1:N/2,1), 'r', 'LineWidth', 3); % Trajectory 1 
    xlabel('Time(ms)');  
    ylabel('Membrane Potential(V)');
      axis([0 2 -3 3])
set(gca,'fontsize',20);
set(gca,'fontweight','bold');
    legend('Original')

%     hold on
figure
    plot(NN(1:N/2,1),vv1(1:N/2,1), 'b', 'LineWidth', 3); % Trajectory 1 
  axis([0 2 -3 3])
  xlabel('Time(ms)');  
  ylabel('Membrane Potential(V)');
set(gca,'fontsize',20);
set(gca,'fontweight','bold');
    legend('Cordic')

% end  
% figure
% 
subplot(2,2,1)
plot(u1(N/2:end,1), v1(N/2:end,1), 'b', 'LineWidth', 4); % Trajectory 1
    xlabel('V');  
    ylabel('W');
    legend('Original')
set(gca,'fontsize',20);
set(gca,'fontweight','bold');
subplot(2,2,2)
    plot(NN(1:N/2,1),u1(1:N/2,1), 'r', 'LineWidth', 4); % Trajectory 1 
    xlabel('t');  
    ylabel('V');
      axis([0 2 -3 3])
    legend('Original')
    set(gca,'fontsize',20);
set(gca,'fontweight','bold');
subplot(2,2,3)
plot(uu1(N/2:end,1), vv1(N/2:end,1), 'b', 'LineWidth', 4); % Trajectory 1
    xlabel('V');  
    ylabel('W');
    legend('Cordic')
    set(gca,'fontsize',20);
set(gca,'fontweight','bold');

subplot(2,2,4)
    plot(NN(1:N/2,1),u1(1:N/2,1), 'r', 'LineWidth', 4); % Trajectory 1 
  axis([0 2 -3 3])
  xlabel('t');  
  ylabel('V');
    legend('Cordic')
    set(gca,'fontsize',20);
set(gca,'fontweight','bold');


function [uu_next, vv_next] = fhn_update1(uu, vv, I, a, b, dt)  
    % FitzHugh-Nagumo model equations  
    dudt1 = uu - (Cordic_Term(uu) / 3) - vv + I;  % Membrane potential equation  
    dvdt1 = a * (uu + 0.7 - b * vv);  % Recovery variable equation  

    % Update values  
    uu_next = uu + dudt1 * dt;  
    vv_next = vv + dvdt1 * dt;  
end  
function [u_next, v_next] = fhn_update(u, v, I, a, b, dt)  
    % FitzHugh-Nagumo model equations  
    dudt = u - (u^3 / 3) - v + I;  % Membrane potential equation  
    dvdt = a * (u + 0.7 - b * v);  % Recovery variable equation  

    % Update values  
    u_next = u + dudt * dt;  
    v_next = v + dvdt * dt;  
end 
