# Supplementary material for: A dynamic examination of the digital circuit implementing the Fitzhugh-Nagumo neuron model with emphasis on low power consumption and high precision
Source: PLoS One. 2025 Aug 20;20(8):e0327595. doi: 10.1371/journal.pone.0327595 (PMC12367121; doi:10.1371/journal.pone.0327595)
Supplement: S1 File — (ZIP) [file pone.0327595.s001.zip › Vector_field_with_phase_plane.m]

% FHN model phase plane with vector field

clear 
close all
clc


% INPUT SECTION ========================================================

% External current stimulus  [Iext = 1.0]
I = 2;
% Initial conditions: y0 = [ v(0) = -2.8, w(0) = -1.8] 
y0 = [-2.8; -1.8];
yy0 = [-2.8; -1.8];
% Simulation time [tMin = 0 tMax = 200]
tSpan = [0 200];
% Phase space plot dimensions: X axis [-3 3] / Y axis [-2 3]
Lx = [-4 4]; Ly = [-4 4];
% Phase plot ticks
ticksX = Lx(1):1:Lx(2);
ticksY = Ly(1):1:Ly(2); 
% Phase space setup for vector field: number of vectors nX [20] 
nX = 15;
% Fitzhugh-Nagoma model parameters
a = 0.7; b = 0.8; T = 30;
    
   K = [I; a; b; T];
% Solve differential equations using ode45
  [t,y] = ode45(@(t,y) FNode(t,y,K), tSpan,y0);
  [t,z] = ode45(@(t,yy) FNode_C(t,yy,K), tSpan,yy0);

% Vector field 
  x1 = linspace(Lx(1),Lx(2),nX);
  x2 = linspace(Ly(1),Ly(2),nX);
  [xx, yy] = meshgrid(x1,x2);
  f = (xx - xx.^3/3 - yy + I);   
  g = (1/T).*(xx + a - b.*yy); 
  fs = f./sqrt(f.^2 + g.^2);    % unit vectors
  gs = g./sqrt(f.^2  +g.^2);

% Phase space plot: v vs w   ------------------------------------------
figure(1)
  pos = [0.35 0.05 0.29 0.39];
   set(gcf,'Units','normalized');
   set(gcf,'Position',pos);
   set(gcf,'color','w');
   hold on
   box on
  
% VECTOR FIELD
   hq = quiver(xx,yy,fs,gs);
   set(hq,'color',[0 0.5 1],'AutoScaleFactor',0.3);
   set(gca,'fontsize',12)
   xlim(Lx)
   ylim(Ly)
   set(gca,'xtick',ticksX);
   set(gca,'ytick',ticksY);
   grid on   
   xlabel('Membrane Potential(v)'); ylabel('Recovey Potential(w)');

% % v nullcline
     v = linspace(Lx(1),Lx(2),200);
     w = (v - v.^3/3 + I);
        xP = v; yP = w;
          plot(xP,yP,'k','linewidth',1.5)
% 
%           % w nullcline 
    w = (v + a)/b;
        xP = v; yP = w;
          plot(xP,yP,'k--','linewidth',1.5)
%           
% % Phase portrait trajectory  
    xP = y(:,1); yP = y(:,2);
      p1=plot(xP,yP,'b--','linewidth',5);
      get(gca)
set(gca,'FontName','Times New Roman','FontSize',16,'Fontweight','bold')
      title(['I= ',num2str(I), ' , T= ',num2str(T)], 'fontsize', 12);
      hold on
     xPp = z(:,1); yPp = z(:,2); 
     p2=plot(xPp,yPp,'r','linewidth',3);
     get(gca)
set(gca,'FontName','Times New Roman','FontSize',20,'Fontweight','bold')

  legend([p1 p2],'Original','CORDIC')  
 
% FUNCTIONS ===========================================================

function dyydt = FNode_C(t,yy,K)
   a = K(2); b = K(3); T = K(4); I = K(1);

dyydt = [(yy(1) - Cordic_Term(yy(1))/3 - yy(2) + I); (1/T)*(yy(1) + a - b*yy(2))];

end

function dydt = FNode(t,y,K)
   a = K(2); b = K(3); T = K(4); I = K(1);
   
   dydt = [(y(1) - y(1)^3/3 - y(2) + I); (1/T)*(y(1) + a - b*y(2))];

end
   
