# Supplementary material for: A dynamic examination of the digital circuit implementing the Fitzhugh-Nagumo neuron model with emphasis on low power consumption and high precision
Source: PLoS One. 2025 Aug 20;20(8):e0327595. doi: 10.1371/journal.pone.0327595 (PMC12367121; doi:10.1371/journal.pone.0327595)
Supplement: S2 File — (ZIP) [file pone.0327595.s002.zip]

Archive with 2 entries (2 files):
- Cordic_FHN_vhdl_testbemch.txt
- cordic_FHN_vhdl_code.txt
