# Supplementary material for: A dynamic examination of the digital circuit implementing the Fitzhugh-Nagumo neuron model with emphasis on low power consumption and high precision
Source: PLoS One. 2025 Aug 20;20(8):e0327595. doi: 10.1371/journal.pone.0327595 (PMC12367121; doi:10.1371/journal.pone.0327595)
Supplement: S2 File — (ZIP) [file pone.0327595.s002.zip › Cordic_FHN_vhdl_testbemch.txt]

LIBRARY ieee;
USE ieee.std_logic_1164.ALL;
 
-- Uncomment the following library declaration if using
-- arithmetic functions with Signed or Unsigned values
USE ieee.numeric_std.ALL;
use ieee.std_logic_textio.all;
use std.textio.all;
 
ENTITY Cordic_FHN_v1_tb IS
END Cordic_FHN_v1_tb;
 
ARCHITECTURE behavior OF Cordic_FHN_v1_tb IS 
 
    -- Component Declaration for the Unit Under Test (UUT)
 
    COMPONENT Cordic_FHN_v1
    PORT(
         clk : IN  std_logic;
         En : IN  std_logic;
         V_out : OUT  signed(11 downto 0);
         W_out : OUT  signed(11 downto 0)
        );
    END COMPONENT;
    

   --Inputs
   signal clk : std_logic := '0';
   signal En : std_logic := '0';

 	--Outputs
   signal V_out : signed(11 downto 0);
   signal W_out : signed(11 downto 0);

   -- Clock period definitions
   constant clk_period : time := 100 ns;
 
BEGIN
 
	-- Instantiate the Unit Under Test (UUT)
   uut: Cordic_FHN_v1 PORT MAP (
          clk => clk,
          En => En,
          V_out => V_out,
          W_out => W_out
        );

   -- Clock process definitions
   clk_process :process
   begin
		clk <= '0';
		wait for clk_period/2;
		clk <= '1';
		wait for clk_period/2;
   end process;
 


   -- Stimulus process
   stim_proc: process
   begin		
      -- hold reset state for 100 ns.
      --wait for 100 ns;	

     -- wait for clk_period;

      -- insert stimulus here 
		wait for clk_period;
		En <= '0';
		wait for clk_period;
		En <= '1';

      wait;
   end process;
	
--	write_Output_Vector: process(clk)
--	
--		file 		output_text	: text open write_mode is "G:\Output_Vec_HDL.txt";
--		variable LO1			: line;
--		
--	begin
--	
--		if rising_edge(clk) then
--		
--			write(LO1, to_integer(V_out));
--			writeline(output_text , LO1);
--			
--		end if;
--	end process;

END;
