# Supplementary material for: A dynamic examination of the digital circuit implementing the Fitzhugh-Nagumo neuron model with emphasis on low power consumption and high precision
Source: PLoS One. 2025 Aug 20;20(8):e0327595. doi: 10.1371/journal.pone.0327595 (PMC12367121; doi:10.1371/journal.pone.0327595)
Supplement: S2 File — (ZIP) [file pone.0327595.s002.zip › cordic_FHN_vhdl_code.txt]

----------------------------------------------------------------------------------
-- Company: 
-- Engineer: 
-- 
-- Create Date:    21:12:05 04/09/2024 
-- Design Name: 
-- Module Name:    cordi_FHN_v1 - Behavioral 
-- Project Name:   (S,3,8)
----------------------------------------------------------------------------------
library IEEE;
use IEEE.STD_LOGIC_1164.ALL;
use IEEE.NUMERIC_STD.ALL;
----------------------------------
entity Cordic_FHN_v1 is
generic ( bits : integer range 0 to 31 := 11); -- (S,3,8)
 port(
		clk : in std_logic;
		En : in std_logic;
		V_out : out signed(bits downto 0);
		W_out : out signed(bits downto 0));
end ;

architecture Behavioral of Cordic_FHN_v1 is
	signal V_Int : signed(bits downto 0) := to_signed(0,bits+1) ; 
	signal V0_Int : signed(bits downto 0) := to_signed(-223,bits+1) ; -- -0.087
	signal En_Int : std_logic := '0' ; 

	--signal Mul_Int : signed(2*bits+1 downto 0) := to_signed(0,2*bits+2) ;
	--signal Mul2_Int : signed(2*bits+1 downto 0) := to_signed(0,2*bits+2) ;
	--signal Mul3_Int : signed(2*bits+1 downto 0) := to_signed(0,2*bits+2) ;
	signal Mul4_Int : signed(2*bits+1 downto 0) := to_signed(0,2*bits+2) ;
	signal Mul5_Int : signed(2*bits+1 downto 0) := to_signed(0,2*bits+2) ;
	--signal k : unsigned(3 downto 0) :=to_unsigned(0,4);	
    signal k : unsigned(5 downto 0) :=to_unsigned(0,6);	--- counter3
	 signal i : unsigned(4 downto 0) :="00000";---counter1

	signal j : unsigned(3 downto 0) :="0000";---counter2
	signal temp0 : signed(bits downto 0) := to_signed(0,bits+1) ;
	signal temp1 : signed(bits downto 0) := to_signed(0,bits+1) ;
	signal temp2 : signed(bits downto 0) := to_signed(0,bits+1) ;
	signal temp3 : signed(bits downto 0) := to_signed(0,bits+1) ;
	signal temp4 : signed(bits downto 0) := to_signed(0,bits+1) ;
	signal temp5 : signed(bits downto 0) := to_signed(0,bits+1) ;
	signal temp6 : signed(bits downto 0) := to_signed(0,bits+1) ;
	--signal temp10 : signed(bits downto 0) := to_signed(0,bits+1) ;
	--signal temp11 : signed(bits downto 0) := to_signed(0,bits+1) ;
	signal temp12 : signed(bits downto 0) := to_signed(0,bits+1) ;
	signal temp13 : signed(bits downto 0) := to_signed(0,bits+1) ;
	signal temp14 : signed(bits downto 0) := to_signed(0,bits+1) ;
	signal temp15 : signed(bits downto 0) := to_signed(0,bits+1) ;
	signal temp16 : signed(bits downto 0) := to_signed(0,bits+1) ;
	----------------------- signals for cordic fun----------------------------
	signal x_Int : signed(bits downto 0) :=to_signed(0,bits+1);----(s,3,8)
	signal y_Int : signed(bits downto 0) :=to_signed(0,bits+1);-----(s,3,8)
	signal yy_Int : signed(bits downto 0) :=to_signed(0,bits+1);-----(s,3,8)
	signal z_Int : signed(bits downto 0) :=to_signed(0,bits+1);-----(s,3,8)
	signal zz_Int : signed(bits downto 0) :=to_signed(0,bits+1);-----(s,3,8)
	
	signal W_Int : signed(bits downto 0) := to_signed(0,bits+1) ; 
	signal W0_Int : signed(bits downto 0) := to_signed(73,bits+1) ; -- 0.285

	signal I_Int : signed(bits downto 0) := to_signed(256,bits+1) ; -- I= 1
	signal a_Int : signed(bits downto 0) := to_signed(180,bits+1) ;-- 0.7
	signal b_Int : signed(bits downto 0) := to_signed(205,bits+1) ;-- 0.8
	signal tho_Int : signed(bits downto 0) := to_signed(21,bits+1) ; -- tho =0.08 -----> 1/c; c=12.5
	signal Fix_coff: signed(bits downto 0) := to_signed(85,bits+1) ;-- Fix_coff= 1/3 = 0.33
	---signal dt: signed(bits downto 0) := to_signed(1,bits+1) ;-- implement by shift right 10 times

begin

process(clk)
begin
	if rising_edge(clk) then
	   
			 x_Int <= V_Int;
			 
			 yy_Int <= shift_right(V_Int,2)+shift_right(V_Int,4)+shift_right(V_Int,6); -- y=0.33*
	        En_Int <= En;
	
					if En_Int = '1' then
					
					
					
					
					----------------------------cordic fun------------------------------------
					
				             if x_Int(bits)='0' and i(4)='0' and (k  < to_unsigned(24,6))then
																								 
							       x_Int <=  x_Int - (to_signed(256,bits+1) srl to_integer(i));---temp0;-- x=x-2^-i
								     --temp_x1 <=x_Int - (to_signed(256,bits+1) srl to_integer(i));
									  zz_Int <= zz_Int +((shift_right(yy_Int,to_integer(i)))); --z=z+ (y*2^-i)
									 i<= i+1;
								 end if;
							 
            			   		
		            		if x_Int(bits)='1' and i(4)='0' and (k < to_unsigned(24,6))  then
								
							      x_Int <=  x_Int + (to_signed(256,bits+1) srl to_integer(i));---temp0;-- x=x+2^-i
								   --temp_x2 <=x_Int + (to_signed(256,bits+1) srl to_integer(i));
								   zz_Int <= zz_Int - (( shift_right(yy_Int,to_integer(i)))); --z=z- (y*2^-i)
										i<= i+1;
							   end if;
								
								if x_Int(bits)='0' and i(4)='1' and (k < to_unsigned(24,6)) then
																								 
							       x_Int <=  x_Int - (to_signed(256,bits+1) srl to_integer(j));---temp0;-- x=x-2^-i
								     --temp_x1 <=x_Int - (to_signed(256,bits+1) srl to_integer(i));
									  z_Int <= z_Int +((shift_right(y_Int,to_integer(j)))); --z=z+ (y*2^-i)
									j<= j+1;
								 end if;
							 
            			   		
		            		if x_Int(bits)='1' and i(4)='1' and (k < to_unsigned(24,6))  then
								
							      x_Int <=  x_Int + (to_signed(256,bits+1) srl to_integer(j));---temp0;-- x=x+2^-i
								   --temp_x2 <=x_Int + (to_signed(256,bits+1) srl to_integer(i));
								   z_Int <= z_Int - (( shift_right(y_Int,to_integer(j)))); --z=z- (y*2^-i)
										j<= j+1;
							   end if;
								
								
--							

--			 -----------counter1 to creat iteration fron -7 to 0--------
			             -- i<= i+1;
					        if i=to_unsigned(15,5)then
						       -- i <=to_unsigned(0,4);
								  x_Int <= V_Int;
								  y_Int <= zz_Int;
								  zz_Int <= to_signed(0,bits+1);
								  --zz_Int <= to_signed(0,bits+1);
					        end if;
							  if j=to_unsigned(7,4)then
						        i <=to_unsigned(0,5);
						        j <=to_unsigned(0,4);
								  --zz_Int <= to_signed(0,bits+1);
								  --x_Int <= to_signed(0,bits+1);
								  --z_Int <= to_signed(0,bits+1);
					        end if;
					
				--------------------------------------- FHN Equations---------------------------	
					
					
					
						case to_integer(k) is
						
--																					when 25 =>
--																						temp0 <= z_Int;
--						
						
						
						
						
						
																					  when 25 =>
																					     --V_Int  <= temp0;
																						  
																							--z_Int <= to_signed(0,bits+1);
																							temp0 <= V_Int; 
																							temp1 <= W_Int;
																						when 26 =>
									--Mul_Int <= temp0 * temp0;  --- V^2
																						temp13 <= (a_Int + temp0);-- a+V
																						Mul4_Int <=(temp1 * b_Int);--- W*b
																						temp2 <= temp0 - z_Int;--------(V-(V^3)/3)-W
									--Mul2_Int <= temp0 * Fix_coff;--- V/3 
																							when 27 =>
									--temp10 <= Mul_Int(19 downto 8);--- choosing  20 bits
									--temp11 <= Mul2_Int(19 downto 8);
																							temp14 <= Mul4_Int(19 downto 8);
																							temp3 <= temp2 - temp1;--------(V-(V^3)/3)-W
																							when 28 =>	
									--Mul3_Int <=  Mul_Int(bits downto 0) *  Mul2_Int(bits downto 0);
									--Mul3_Int <=  temp10 *  temp11; ---- (V^3)/3
																							temp15 <= temp13 - temp14;-----(a+ V - (W*b))
																							temp4  <= temp3+ I_Int;---------[(V-(V^3)/3)-W]+I
																							when 29 =>
									--temp2 <= temp0 - z_Int;
									--temp12 <= Mul3_Int(19 downto 8);--- choosing  20 bits
									--temp2 <= temp0 - Mul3_Int(bits downto 0);
																							Mul5_Int <= temp15* tho_Int;--- (a+ V - (W*b))*(1/c)
																							temp5 <= shift_right(temp4,3);--------- [dt*([(V-(V^3)/3)-W]-I)]+V
																								when 30 =>
									--temp2 <= temp0 - temp12;--------(V-(V^3)/3)
									--temp3 <= temp2 - temp1;--------(V-(V^3)/3)-W
																							temp5 <= temp5+temp0;--------- [dt*([(V-(V^3)/3)-W]-I)]+V
																							temp16 <= Mul5_Int(19 downto 8);--- choosing  20 bits
									
   							   --zz_Int <= to_signed(0,bits+1);
																								when 31 =>
									--temp4  <= temp3+ I_Int;---------[(V-(V^3)/3)-W]-I
--									temp3 <= temp2 - temp1;--------(V-(V^3)/3)-W
																								temp6 <= shift_right(temp16,3)+temp1;---- (dt*(a+ V - (W*b))*(1/c))+W
								--when 33 =>
									--temp4  <= temp3+ I_Int;---------[(V-(V^3)/3)-W]-I
																					      	when 32 =>
									--temp5 <= shift_right(temp4,3)+temp0;--------- [dt*([(V-(V^3)/3)-W]-I)]+V
									--W_Int <= temp6;
--									V_Int <= temp5;
																								V_Int <= temp2;
																								x_Int <= to_signed(0,bits+1);
																								z_Int <= to_signed(0,bits+1);
--								when 34 =>
--									V_Int <= temp5;
--									
--									x_Int <= to_signed(0,bits+1);
--								   z_Int <= to_signed(0,bits+1);
--   							   --zz_Int <= to_signed(0,bits+1);

								when others => null;
							end case;
					   --end if;
						k<=k+1;
								if k=to_unsigned(33,6)  then
								k<= to_unsigned(0,6);
								end if;
						
						else 
							V_Int <= V0_Int;
							W_Int <= W0_Int;
						end if;-------end EN
	             end if;----- end Clk
end process;

V_out  <= V_Int;
W_out  <= W_Int;
end Behavioral;
